# Supplementary material for: Arsenic in Portuguese Rice: Is There Any Risk?
Source: Foods. 2022 Jan 20;11(3):277. doi: 10.3390/foods11030277 (PMC8834159; doi:10.3390/foods11030277)
Supplement: Supplementary file 1 [file foods-11-00277-s001.zip]

Archive with 1 entries (1 files):
- foods-1544511-supplementary.pdf
